# Supplementary material for: Unravelling the Antifibrinolytic Mechanism of Action of the 1,2,3-Triazole Derivatives
Source: Int J Mol Sci. 2024 Jun 26;25(13):7002. doi: 10.3390/ijms25137002 (PMC11241262; doi:10.3390/ijms25137002)
Supplement: Supplementary file 1 [file ijms-25-07002-s001.zip]

Archive with 1 entries (1 files):
- ijms-2980085-supplementary.pdf
